# Supplementary material for: Serological Response Patterns to Assess Treatment Outcomes in Advanced Non-Small Cell Lung Cancer: A Real-World Exploratory Multi-Center Observational Cohort Study
Source: Cancers (Basel). 2025 Nov 13;17(22):3647. doi: 10.3390/cancers17223647 (PMC12651941; doi:10.3390/cancers17223647)
Supplement: Supplementary file 1 [file cancers-17-03647-s001.zip]

Archive with 1 entries (1 files):
- cancers-3894620-supplementary.pdf
